# Supplementary material for: Genome wide association study discovers genomic regions involved in resistance to soybean cyst nematode (Heterodera glycines) in common bean
Source: PLoS One. 2019 Feb 7;14(2):e0212140. doi: 10.1371/journal.pone.0212140 (PMC6366866; doi:10.1371/journal.pone.0212140)
Supplement: S1 Table — Accessions having female index less than 10 were considered resistant. (XLSX) [file pone.0212140.s003.xlsx]

## Sheet: Sheet1
S1 Table. List of resistant accessions. Accessions having female index less than 10 were considered resistant.
PI #	Female Index
531862	1.98216
417778	2.39316
417697	2.42578
201296	2.57732
309837	2.77778
511767	2.87413
476693	2.97324
207389	3.16882
325676	3.27949
319684	3.33092
207148	3.38553
313572	3.54381
203936	3.60825
201329	3.67268
308894	3.84615
313571	3.93041
207373	4.11273
417782	4.18803
313532	4.18814
201480	4.25258
325684	4.33186
201324	4.44588
165423	4.48718
316031	4.59519
310726	4.7619
417784	4.78632
313412	4.814
152311	4.91453
309823	4.91453
313837	5.24535
533311	5.25273
207322	5.28989
417786	5.38462
290995	5.40541
309830	5.55556
430206	5.55556
224728	5.66343
203958	5.6701
269210	5.73085
318691	5.97393
297295	6.06376
308898	6.19658
430201	6.32479
268110	6.40507
325691	6.46109
207420	6.53991
165422	6.83761
201354	6.95876
209486	7.01187
203924	7.53866
415906	7.54717
417780	7.60684
313850	7.61421
165455	7.69231
343950	7.7044
313709	7.78342
417621	8.03639
316030	8.09628
206223	8.18299
533249	8.22597
313473	8.24742
316016	8.3151
269209	8.42772
203934	8.44072
313531	8.50515
533428	8.59107
313685	8.62944
313830	8.62944
313408	8.64333
346955	8.6478
476751	8.82061
209498	8.83225
533316	8.93471
313487	8.95619
201387	9.02062
209491	9.23679
533332	9.27835
207207	9.3102
512003	9.41526
313483	9.72938
316023	9.73742
417707	9.81173
307791	9.84061
313490	9.85825
533561	9.96564
313847	9.98308
